# Supplementary material for: Comprehensive Characterization of BrSULTRs Family and Their Expression Profiles Under Salt and Low-Temperature Stresses
Source: Genes (Basel). 2026 Mar 30;17(4):394. doi: 10.3390/genes17040394 (PMC13115570; doi:10.3390/genes17040394)
Supplement: Supplementary file 1 [file genes-17-00394-s001.zip]

Archive with 8 entries (6 files):
- genes-4212472-supplementary/
- genes-4212472-supplementary/Supplementary materials/
- genes-4212472-supplementary/Supplementary materials/figS1.tif
- genes-4212472-supplementary/Supplementary materials/Table S1.xlsx
- genes-4212472-supplementary/Supplementary materials/Table S2.xlsx
- genes-4212472-supplementary/Supplementary materials/Table S3.xlsx
- genes-4212472-supplementary/Supplementary materials/Table S4.xlsx
- genes-4212472-supplementary/Supplementary materials/Table S5.xlsx
