# Supplementary material for: Comprehensive Characterization of BrSULTRs Family and Their Expression Profiles Under Salt and Low-Temperature Stresses
Source: Genes (Basel). 2026 Mar 30;17(4):394. doi: 10.3390/genes17040394 (PMC13115570; doi:10.3390/genes17040394)
Supplement: Supplementary file 1 [file genes-17-00394-s001.zip › genes-4212472-supplementary/Supplementary materials/Table S1.xlsx]

## Sheet: primer
Table S1. List of primers used for RT-qPCR
Gene ID	Gene name	Forward primer （5'-3')	Reverse primer （5'-3')
Bra028595	BrSULTR5	AATTCGGCACGCATGATCCA	GGTGGTCTTGACCGGCAG
Bra006882	BrSULTR9	GAATGGGCTCCACGCTACA	GGCTAGCGATGGTGATTCCA
Bra012359	BrSULTR11	GCCGCTCAATACATTTTCCCA	TGGTGAGACCAGAAACGACG
Bra021152	BrSULTR13	TAACAACGGAACCACCGCA	CGGCGGAAGACAAACGCTAT
Bra006206	BrSULTR19	AGGACCTGACCAGCCTTGTA	GGATGACCTTAACGGGTCGG
