# Supplementary material for: Comprehensive Characterization of BrSULTRs Family and Their Expression Profiles Under Salt and Low-Temperature Stresses
Source: Genes (Basel). 2026 Mar 30;17(4):394. doi: 10.3390/genes17040394 (PMC13115570; doi:10.3390/genes17040394)
Supplement: Supplementary file 1 [file genes-17-00394-s001.zip › genes-4212472-supplementary/Supplementary materials/Table S2.xlsx]

## Sheet: Sheet1
Table S2.Tissue-specific expression data(TPM value)
Gene name	Gene ID	callus	flower	leaf	root	silique	stem
Bra022623	BrSULTR1	1.156	0	0	0	0.037	0
Bra008340	BrSULTR2	8.746	3.918	0.029	6.966	0	0.058
Bra015641	BrSULTR3	44.518	9.95	0.332	38.113	1.635	0.871
Bra031368	BrSULTR4	0	0.027	0	0	0	0.056
Bra028595	BrSULTR5	17.06	0.018	0.234	3.777	0.049	2.096
Bra009052	BrSULTR6	0.29	0.034	0.298	0.115	0.092	2.153
Bra015642	BrSULTR7	9.044	0.393	0.843	3.247	2.522	6.368
Bra012831	BrSULTR8	0.028	1.004	3.864	3.473	6.561	11.403
Bra006882	BrSULTR9	0.432	111.381	8.605	0.489	1.06	3.662
Bra036249	BrSULTR10	1.325	3.516	0.334	0.896	0.093	3.362
Bra012359	BrSULTR11	4.609	47.487	9.303	3.653	0.076	14.318
Bra024562	BrSULTR12	3.905	34.093	2.193	2.303	3.247	4.56
Bra021152	BrSULTR13	0.626	7.391	0.635	28.235	4.261	11.797
Bra027197	BrSULTR14	0.151	0.281	0.014	2.484	3.485	0.647
Bra001617	BrSULTR15	0.099	0.092	0.062	2.53	4.266	0.753
Bra019289	BrSULTR16	0.033	0.092	0.201	1.963	0.752	0.816
Bra006511	BrSULTR17	0.518	0.027	1.103	0.829	0.255	1.068
Bra008820	BrSULTR18	4.4	6.502	2.327	3.809	4.511	3.786
Bra006206	BrSULTR19	13.141	4.289	7.733	14.103	5.595	16.828
