# Supplementary material for: Comprehensive Characterization of BrSULTRs Family and Their Expression Profiles Under Salt and Low-Temperature Stresses
Source: Genes (Basel). 2026 Mar 30;17(4):394. doi: 10.3390/genes17040394 (PMC13115570; doi:10.3390/genes17040394)
Supplement: Supplementary file 1 [file genes-17-00394-s001.zip › genes-4212472-supplementary/Supplementary materials/Table S3.xlsx]

## Sheet: Sheet 1
Table S3. The expression of BrSULTR genes after 4℃ and NaCl treatments in transcriptome.
Gene ID	Gene name	CK:fpkm(4℃)	GWXP:fpkm(4℃)	CK:fpkm(NaCl)	YXP:fpkm(NaCl)
Bra022623	BrSULTR1	5.36819	0	0.0834486	22.6535
Bra008340	BrSULTR2	0.242015	0.370062	1.06907	8.19994
Bra015641	BrSULTR3	4.38914	5.40799	4.22073	10.9172
Bra028595	BrSULTR5	3.61892	1.18717	3.75987	2.64073
Bra006882	BrSULTR9	6.20797	1.3237	16.1123	10.7856
Bra036249	BrSULTR10	0.0618637	0	0.571393	0
Bra012359	BrSULTR11	36.0771	13.2141	5.19226	1.52229
Bra024562	BrSULTR12	22.8631	28.5844	16.6808	6.08497
Bra021152	BrSULTR13	0.456852	0.171955	1.7857	1.11561
Bra019289	BrSULTR16	0	0.0970204	0.303639	0.359685
Bra006511	BrSULTR17	4.55799	11.6306	2.04573	0.140299
Bra008820	BrSULTR18	2.59841	3.69154	3.51915	2.66604
Bra006206	BrSULTR19	16.1377	8.38321	32.6491	43.8272
