# Supplementary material for: Comprehensive Characterization of BrSULTRs Family and Their Expression Profiles Under Salt and Low-Temperature Stresses
Source: Genes (Basel). 2026 Mar 30;17(4):394. doi: 10.3390/genes17040394 (PMC13115570; doi:10.3390/genes17040394)
Supplement: Supplementary file 1 [file genes-17-00394-s001.zip › genes-4212472-supplementary/Supplementary materials/Table S4.xlsx]

## Sheet: Sheet 1
Table S4. The expression of BrSULTR genes after 4℃ and NaCl treatments in proteome.
Gene ID	Gene name	CK:fpkm(4℃)	GWXP:fpkm(4℃)	CK:fpkm(NaCl)	YXP:fpkm(NaCl)
Bra022623	BrSULTR1	178.665	0	2.7507	681.644
Bra008340	BrSULTR2	9.22144	11.2781	40.3437	282.473
Bra015641	BrSULTR3	257.048	253.323	244.813	578.034
Bra028595	BrSULTR5	125.642	32.9666	129.283	82.8879
Bra006882	BrSULTR9	233.994	39.907	601.487	367.542
Bra036249	BrSULTR10	2.30536	0	21.0887	0
Bra012359	BrSULTR11	2315.73	678.419	330.084	88.341
Bra024562	BrSULTR12	1069.69	1069.68	772.948	257.389
Bra021152	BrSULTR13	17.2902	5.20526	66.9338	38.172
Bra019289	BrSULTR16	0	2.60263	10.0859	10.9063
Bra006511	BrSULTR17	195.956	399.938	87.1056	5.45315
Bra008820	BrSULTR18	117.573	133.602	157.707	109.063
Bra006206	BrSULTR19	697.371	289.76	1397.36	1712.29
