# Supplementary material for: Comprehensive Characterization of BrSULTRs Family and Their Expression Profiles Under Salt and Low-Temperature Stresses
Source: Genes (Basel). 2026 Mar 30;17(4):394. doi: 10.3390/genes17040394 (PMC13115570; doi:10.3390/genes17040394)
Supplement: Supplementary file 1 [file genes-17-00394-s001.zip › genes-4212472-supplementary/Supplementary materials/Table S5.xlsx]

## Sheet: 4℃ treatment
Table S5.The RT-qPCR data under 4℃ treatments after analysis
Gene name	CK 0h	4℃ 4h	4℃ 6h	4℃ 12h
BrSULTR5	1.00029	0.949433	0.536003	0.543367
BrSULTR9	1.00318	1.34528	0.877462	0.316509
BrSULTR11	1.00029	2.63014	0.664343	1.09051
BrSULTR13	1.00962	2.14483	1.44518	0.849731
BrSULTR19	1.00029	0.560667	0.56193	0.357326
BrSULTR5 SD(Standard Deviation)	0.0343124	0.0186126	0.0157604	0
BrSULTR9 SD(Standard Deviation)	0.112849	0.0231325	0.0235658	0.0158308
BrSULTR11 SD(Standard Deviation)	0.0343124	0.051561	0	0.00534491
BrSULTR13 SD(Standard Deviation)	0.19668	0.105082	0.0849499	0.0124939
BrSULTR19 SD(Standard Deviation)	0.0343124	0.0137386	0.0549956	0.0105066

## Sheet: NaCl treatment
Table S5.The qRT-PCR data under NaCl treatments after analysis
Gene name	CK 0h	NaCl 4h	NaCl 6h	NaCl 12h
BrSULTR5	1.01692	0.783072	0.471438	0.657471
BrSULTR9	1.00578	2.56202	0.453797	0.396947
BrSULTR11	1.01692	1.14887	1.55298	0.793089
BrSULTR13	1.0024	1.23543	3.90415	2.53206
BrSULTR19	1.01692	0.715016	1.76545	0.613476
BrSULTR5 SD(Standard Deviation)	0.261232	0.0613462	0.00924202	0
BrSULTR9 SD(Standard Deviation)	0.152232	0.101069	0.0827338	0.00844103
BrSULTR11 SD(Standard Deviation)	0.261232	0.0281519	0.0152229	0.0310893
BrSULTR13 SD(Standard Deviation)	0.0981043	0.00605516	0.0191353	0.0744515
BrSULTR19 SD(Standard Deviation)	0.261232	0.0385309	0.0173057	0.00902014
